# Supplementary material for: Functional inference of long non-coding RNAs through exploration of highly conserved regions
Source: Front Genet. 2023 May 16;14:1177259. doi: 10.3389/fgene.2023.1177259 (PMC10229068; doi:10.3389/fgene.2023.1177259)
Supplement: Supplementary file 3 [file Table1.XLSX]

## Sheet: Sheet1
Table S1. Raw data download link.
GTEX	https://toil-xena-hub.s3.us-east-1.amazonaws.com/download/gtex_RSEM_gene_fpkm.gz
	https://toil-xena-hub.s3.us-east-1.amazonaws.com/download/probeMap%2Fgencode.v23.annotation.gene.probemap
LGG	https://gdc-hub.s3.us-east-1.amazonaws.com/download/TCGA-LGG.htseq_fpkm.tsv.gz
	https://gdc-hub.s3.us-east-1.amazonaws.com/download/gencode.v22.annotation.gene.probeMap
GBM	https://gdc-hub.s3.us-east-1.amazonaws.com/download/TCGA-GBM.htseq_fpkm.tsv.gz
	https://gdc-hub.s3.us-east-1.amazonaws.com/download/gencode.v22.annotation.gene.probeMap
